# Supplementary material for: Transcriptomic Profiling of Tetrodotoxin-Induced Neurotoxicity in Human Cerebral Organoids
Source: Mar Drugs. 2023 Nov 10;21(11):588. doi: 10.3390/md21110588 (PMC10672545; doi:10.3390/md21110588)
Supplement: Supplementary file 1 [file marinedrugs-21-00588-s001.zip]

Archive with 2 entries (2 files):
- Supplementary Methods.docx
- Supplementary Table S1.xlsx
